# Supplementary material for: Complementary DNA/RNA-Based Profiling: Characterization of Corrosive Microbial Communities and Their Functional Profiles in an Oil Production Facility
Source: Front Microbiol. 2019 Nov 7;10:2587. doi: 10.3389/fmicb.2019.02587 (PMC6853844; doi:10.3389/fmicb.2019.02587)
Supplement: Supplementary file 1 [file Table_1.XLSX]

## Sheet: Table S1
Table S1: Sequences data, Observed zOTUs and Good's coverage indices
Sample	Replicate	raw reads	quality filtered sequences	Excluded sequences	Excluded sequences [%]	Observed zOTUs	Good's Coverage
DNA_PW1	1	192332	180987	11345	5.89865	146.4	0.999721
DNA_PW1	2	216471	203533	12938	5.97678	134.6	0.999832
DNA_PW1	3	129185	119124	10061	7.78806	177.6	0.999491
DNA_PW2	1	108179	94082	14097	13.0312	243.6	0.998921
DNA_PW2	2	102614	86999	15615	15.2172	233.9	0.999212
DNA_PW2	3	95483	82834	12649	13.2474	235.7	0.999124
DNA_PW3	1	151957	143199	8758	5.76347	129.1	0.999735
DNA_PW3	2	152075	141817	10258	6.74536	127.8	0.999635
DNA_PW3	3	155464	145030	10434	6.71152	135.5	0.999762
DNA_PW4	1	148949	139354	9595	6.4418	142.6	0.999721
DNA_PW4	2	95556	88673	6883	7.20311	152.1	0.999562
DNA_PW4	3	192506	179132	13374	6.94732	154.1	0.999562
DNA_PW5	1	54350	50881	3469	6.3827	66.4	0.999762
DNA_PW5	2	163208	152936	10272	6.29381	77.7	0.999868
DNA_PW5	3	57848	53963	3885	6.71588	78.5	0.999762
DNA_PW6	1	91613	86051	5562	6.07119	104.7	0.999824
DNA_PW6	2	39263	36454	2809	7.15432	71.8	0.999794
DNA_PW6	3	37375	34532	2843	7.60669	67	0.999906
RNA_PW1	1	164992	128899	36093	21.8756	175.4	0.999044
RNA_PW1	2	165573	95089	70484	42.5697	161.3	0.999082
RNA_PW1	3	135047	103111	31936	23.6481	179.4	0.998962
RNA_PW2	1	142358	111016	31342	22.0163	204.9	0.998982
RNA_PW2	2	143666	111212	32454	22.5899	188.1	0.999044
RNA_PW2	3	157316	112665	44651	28.383	200.8	0.999059
RNA_PW3	1	175898	113155	62743	35.6701	130.8	0.999374
RNA_PW3	2	198506	110973	87533	44.0959	128.9	0.999441
RNA_PW3	3	289128	138489	150639	52.1011	135.1	0.999285
RNA_PW4	1	243220	168203	75017	30.8433	181.6	0.999141
RNA_PW4	2	141440	102385	39055	27.6124	160.4	0.999162
RNA_PW4	3	119606	73375	46231	38.6527	146.7	0.999153
RNA_PW5	1	117028	82175	34853	29.7818	113.4	0.999497
RNA_PW5	2	119794	100059	19735	16.4741	111.7	0.999547
RNA_PW5	3	129542	110587	18955	14.6323	122.4	0.999359
RNA_PW6	1	174316	77151	97165	55.7407	164.2	0.999009
RNA_PW6	2	155950	128504	27446	17.5992	191.7	0.998874
RNA_PW6	3	152803	143665	9138	5.98025	179	0.999253
DNA_S1	1	133778	110241	23537	17.5941	249	0.998454
DNA_S1	2	174826	144154	30672	17.5443	252.5	0.99843
DNA_S1	3	96878	77509	19369	19.9932	255.2	0.998373
DNA_S2	1	105362	77006	28356	26.9129	223.2	0.999111
DNA_S2	2	104245	75568	28677	27.5092	219.8	0.998989
DNA_S2	3	104401	76167	28234	27.0438	223.7	0.998827
DNA_S3	1	112002	101089	10913	9.74358	123.6	0.999708
DNA_S3	2	56555	50311	6244	11.0406	99.6	0.999786
DNA_S3	3	113377	100717	12660	11.1663	99.5	0.999791
DNA_S4	1	135736	109723	26013	19.1644	283.9	0.99839
DNA_S4	2	125122	102181	22941	18.3349	286.8	0.998286
DNA_S4	3	144545	117854	26691	18.4655	286.7	0.9983
DNA_IW	1	134202	124653	9549	7.11539	54.2	0.999812
DNA_IW	2	133454	124861	8593	6.43892	54.5	0.99978
DNA_IW	3	132984	124702	8282	6.22782	55.9	0.999734
