# Supplementary material for: Complementary DNA/RNA-Based Profiling: Characterization of Corrosive Microbial Communities and Their Functional Profiles in an Oil Production Facility
Source: Front Microbiol. 2019 Nov 7;10:2587. doi: 10.3389/fmicb.2019.02587 (PMC6853844; doi:10.3389/fmicb.2019.02587)
Supplement: Supplementary file 2 [file Table_2.XLSX]

## Sheet: Table S2
Table S2: Relative abudance of the microbial community in produced water samples clasified up to phyla level
Taxonomy	DNA_PW1	DNA_PW2	DNA_PW3	DNA_PW4	DNA_PW5	DNA_PW6	RNA_PW1	RNA_PW2	RNA_PW3	RNA_PW4	RNA_PW5	RNA_PW6
Archaea - Euryarchaeota	19.0225	18.5422	16.1255	16.3255	28.8314	15.6451	15.4147	34.2765	32.4892	25.8098	46.6735	24.8039
Bacteria - Acetothermia	0.0421569	0.095098	0	0	0.159804	0	0.00490196	0.0107843	0	0	0.0323529	0.00784314
Bacteria - Acidobacteria	0.00490196	0.222549	0.00784314	0.0176471	0	0.181373	0.000980392	0.0696078	0.000980392	0.00980392	0	0.00294118
Bacteria - Actinobacteria	0.0147059	0.0509804	0.0196078	0.0147059	0.660784	0.230392	0.000980392	0	0	0.000980392	0.00294118	0.000980392
Bacteria - Atribacteria	0.0176471	0.290196	0.0117647	0.0107843	0	0	0.00294118	0.0235294	0.00392157	0.00294118	0.000980392	0.00196078
Bacteria - Bacteroidetes	0.969608	0.478431	0.278431	1.25196	0.0931373	0.0382353	0.379412	0.532353	0.179412	1.13333	0.12451	0.214706
Bacteria - BRC1	0.17451	0.167647	0.17451	0.191176	0.228431	0.521569	0.187255	0.1	0.0627451	0.22549	0.161765	0.147059
Bacteria - Caldiserica	0.00294118	0	0	0	0	0	0	0	0	0	0	0
Bacteria - Calditrichaeota	0.151961	0.0764706	0.119608	0.245098	0.254902	0.0431373	0.0352941	0.0333333	0.0333333	0.105882	0.0754902	0.170588
Bacteria - Chloroflexi	0.0480392	0.0401961	0.00686275	0.0117647	0	0.0441176	0.00686275	0.0460784	0.0205882	0.0558824	0.00490196	0.0303922
Bacteria - Cloacimonetes	0.804902	0.879412	0.490196	1.42059	0.503922	0.363725	0.0627451	0.14902	0.00196078	0.05	0.00196078	0.022549
Bacteria - Cyanobacteria	0	0.00294118	0	0	0	0	0.00490196	0.00490196	0	0	0	0
Bacteria - Deferribacteres	0.747059	0.0166667	0.128431	0.661765	0.0803922	0.167647	1.10098	0.00980392	0.111765	0.716667	0.0882353	0.126471
Bacteria - Epsilonbacteraeota	0.370588	3.84118	3.6098	0.291176	0	0.547059	0.801961	4.77941	4.56961	0.753922	0.0735294	0.640196
Bacteria - Firmicutes	22.4618	25.5529	13.6176	15.048	27.402	37.1667	19.3637	16.4608	9.5098	20.1343	21.2971	22.3539
Bacteria - Halanaerobiaeota	0.0705882	1.73333	0.188235	0.148039	1.09706	0.305882	0.0813725	1.2098	0.0754902	0.182353	1.67451	1.08137
Bacteria - Kiritimatiellaeota	3.79412	1.29216	3.49804	1.42451	0.370588	0.793137	11.7765	0.896078	4.8098	3.41961	0.744118	1.74118
Bacteria - Latescibacteria	0	0.0196078	0	0	0	0	0	0.00490196	0	0	0	0
Bacteria - Marinimicrobia (SAR406 clade)	0	0.00490196	0	0	0	0.0156863	0	0.0107843	0	0	0	0.000980392
Bacteria - Nitrospirae	0	0	0	0	0	0	0	0.000980392	0	0	0	0.00588235
Bacteria - Patescibacteria	0	0.0156863	0	0	0	0	0	0.000980392	0	0	0	0
Bacteria - Planctomycetes	0.00294118	0.00392157	0.00294118	0.000980392	0	0	0.0137255	0.000980392	0	0.000980392	0	0.00490196
Bacteria - Proteobacteria	25.9088	26.7333	36.1775	43.9902	14.502	20.1873	41.3627	33.7284	37.9029	40.349	20.7225	36.9618
Bacteria - Spirochaetes	0.127451	0.578431	0.515686	2.17353	0	0.103922	0.0264706	0.15	0.188235	2.4951	0.00392157	0.0323529
Bacteria - Synergistetes	12.9	16.651	18.8951	11.6324	19.2559	17.0118	7.01863	7.32549	9.43137	4.04216	7.42353	10.002
Bacteria - TA06	0	0.0441176	0	0	0	0	0	0.0147059	0	0	0	0
Bacteria - Thermotogae	12.3627	2.66667	6.13235	5.13529	6.5598	6.63333	2.35294	0.157843	0.608824	0.511765	0.894118	1.6451
Bacteria - Verrucomicrobia	0	0	0	0.00490196	0	0	0	0.00294118	0	0	0	0.000980392
