# Supplementary material for: Complementary DNA/RNA-Based Profiling: Characterization of Corrosive Microbial Communities and Their Functional Profiles in an Oil Production Facility
Source: Front Microbiol. 2019 Nov 7;10:2587. doi: 10.3389/fmicb.2019.02587 (PMC6853844; doi:10.3389/fmicb.2019.02587)
Supplement: Supplementary file 3 [file Table_3.XLSX]

## Sheet: Table S3
Table S3: Relative abudance of the microbial community in produced water samples clasified up to order level
Taxonomy	DNA_PW1	DNA_PW2	DNA_PW3	DNA_PW4	DNA_PW5	DNA_PW6	RNA_PW1	RNA_PW2	RNA_PW3	RNA_PW4	RNA_PW5	RNA_PW6
Archaea - Euryarchaeota - Methanobacteria - Methanobacteriales	0.368627	0.62451	0.793137	0.24902	0.855882	0.693137	0.213725	0.15098	0.298039	0.163725	1.19314	1.01471
Archaea - Euryarchaeota - Methanococci - Methanococcales	6.81863	1.38824	3.75784	1.66765	22.7951	5.56176	5.37059	3.6098	4.7902	2.88627	41.0833	11.7569
Archaea - Euryarchaeota - Methanomicrobia - Methanomicrobiales	8.63431	7.04804	7.72549	9.69902	1.87549	3.96471	8.01275	4.88235	8.43235	16.0824	2.48333	7.22451
Archaea - Euryarchaeota - Methanomicrobia - Methanosarcinales	1.32451	9.27843	2.23725	2.71078	0.746078	2.47255	1.72941	25.6176	18.9255	6.59216	0.754902	3.67549
Archaea - Euryarchaeota - Thermococci - Methanofastidiosales	0	0.00392157	0	0.0156863	0	0	0	0	0.0245098	0.00392157	0	0
Archaea - Euryarchaeota - Thermococci - Thermococcales	1.86961	0.19902	1.60196	1.98333	2.55882	2.95294	0.0764706	0.0147059	0.0166667	0.0813725	1.15784	1.13137
Archaea - Euryarchaeota - Thermoplasmata - Methanomassiliicoccales	0.00686275	0	0.00980392	0	0	0	0.0117647	0.000980392	0.00196078	0	0.000980392	0.000980392
Bacteria - Acetothermia - Acetothermiia - uncultured bacterium	0.0421569	0.095098	0	0	0.159804	0	0.00490196	0.0107843	0	0	0.0323529	0.00784314
Bacteria - Acidobacteria - d142 - uncultured organism	0	0.0254902	0	0	0	0	0	0.0117647	0	0	0	0
Bacteria - Acidobacteria - GBS-L1-B05 - uncultured bacterium	0	0.0245098	0	0	0	0	0	0.0401961	0.000980392	0.00784314	0	0
Bacteria - Acidobacteria - Holophagae - Acanthopleuribacterales	0	0.0980392	0	0.00686275	0	0	0	0.00294118	0	0	0	0.00196078
Bacteria - Acidobacteria - Subgroup 21 - uncultured bacterium	0.00490196	0.0745098	0.00784314	0.0107843	0	0.181373	0.000980392	0.0147059	0	0.00196078	0	0.000980392
Bacteria - Actinobacteria - Actinobacteria - Corynebacteriales	0.00980392	0.00196078	0.00784314	0	0.433333	0.227451	0	0	0	0	0	0
Bacteria - Actinobacteria - Actinobacteria - Frankiales	0	0	0.0117647	0	0	0	0	0	0	0	0	0
Bacteria - Actinobacteria - Actinobacteria - Micrococcales	0.00196078	0.00196078	0	0.0147059	0.219608	0	0.000980392	0	0	0.000980392	0.00294118	0.000980392
Bacteria - Actinobacteria - Actinobacteria - Propionibacteriales	0	0	0	0	0.00784314	0.00294118	0	0	0	0	0	0
Bacteria - Actinobacteria - Coriobacteriia - OPB41	0.00294118	0.0470588	0	0	0	0	0	0	0	0	0	0
Bacteria - Atribacteria - Caldatribacteriia - Caldatribacteriales	0	0.00686275	0.0117647	0.0107843	0	0	0.000980392	0.000980392	0.00392157	0.00294118	0.000980392	0.00196078
Bacteria - Atribacteria - JS1 - uncultured bacterium	0.0176471	0.283333	0	0	0	0	0.00196078	0.022549	0	0	0	0
Bacteria - Bacteroidetes - Bacteroidia - Bacteroidales	0.717647	0.129412	0.12451	0.754902	0.0460784	0.0127451	0.0784314	0.0745098	0.0578431	0.446078	0.05	0.0372549
Bacteria - Bacteroidetes - Ignavibacteria - Ignavibacteriales	0.251961	0.34902	0.153922	0.497059	0.0470588	0.0254902	0.30098	0.457843	0.121569	0.687255	0.0745098	0.177451
Bacteria - BRC1 - uncultured bacterium - Bacteria	0.000980392	0.0166667	0.027451	0.00784314	0	0	0.0401961	0.0294118	0.00588235	0.0431373	0.00882353	0.0264706
Bacteria - BRC1 - uncultured organism - Bacteria	0.173529	0.15098	0.147059	0.183333	0.228431	0.521569	0.147059	0.0705882	0.0568627	0.182353	0.152941	0.120588
Bacteria - Caldiserica - Caldisericia - Caldisericales	0.00294118	0	0	0	0	0	0	0	0	0	0	0
Bacteria - Calditrichaeota - Calditrichia - Calditrichales	0.151961	0.0764706	0.119608	0.245098	0.254902	0.0431373	0.0352941	0.0333333	0.0333333	0.105882	0.0754902	0.170588
Bacteria - Chloroflexi - Anaerolineae - Anaerolineales	0.0480392	0.00882353	0.00490196	0.00392157	0	0.0441176	0.00588235	0.000980392	0.00490196	0.000980392	0.000980392	0
Bacteria - Chloroflexi - Anaerolineae - Ardenticatenales	0	0.00882353	0	0.00784314	0	0	0.000980392	0.0401961	0.00196078	0.054902	0.00392157	0.0303922
Bacteria - Chloroflexi - Anaerolineae - RBG-13-54-9	0	0.022549	0	0	0	0	0	0.00294118	0	0	0	0
Bacteria - Chloroflexi - Anaerolineae - SBR1031	0	0	0.00196078	0	0	0	0	0.00196078	0.0137255	0	0	0
Bacteria - Cloacimonetes - Cloacimonadia - Cloacimonadales	0.804902	0.872549	0.490196	1.42059	0.503922	0.363725	0.0627451	0.14902	0.00196078	0.05	0.00196078	0.022549
Bacteria - Cloacimonetes - Cloacimonadia - MSBL2	0	0.00686275	0	0	0	0	0	0	0	0	0	0
Bacteria - Cyanobacteria - Sericytochromatia - uncultured bacterium	0	0.00294118	0	0	0	0	0.00490196	0.00490196	0	0	0	0
Bacteria - Deferribacteres - Deferribacteres - Deferribacterales	0.747059	0.0166667	0.128431	0.661765	0.0803922	0.167647	1.10098	0.00980392	0.111765	0.716667	0.0882353	0.126471
Bacteria - Epsilonbacteraeota - Campylobacteria - Campylobacterales	0.370588	3.84118	3.6098	0.291176	0	0.547059	0.801961	4.77941	4.56961	0.753922	0.0735294	0.640196
Bacteria - Firmicutes - Bacilli - Bacillales	0	0.00686275	0	0	0.194118	0.0186275	0	0	0.000980392	0	0	0
Bacteria - Firmicutes - BRH-c20a - uncultured bacterium	1.45588	0.987255	0.752941	7.33137	12.7118	5.08725	1.30784	1.29608	0.439216	15.4657	13.95	5.87549
Bacteria - Firmicutes - Clostridia - Clostridiales	17.5235	23.9686	11.1588	7.14118	12.8216	26.8843	17.2941	14.7588	8.26078	4.13431	6.94216	14.6059
Bacteria - Firmicutes - Clostridia - DTU014	0.00686275	0.0441176	0.022549	0	0	0	0	0.00196078	0.00196078	0	0.00196078	0.000980392
Bacteria - Firmicutes - Clostridia - NRB23	0.0117647	0.0539216	0.000980392	0	0.1	0.188235	0	0.00882353	0.00196078	0	0.00196078	0.0117647
Bacteria - Firmicutes - Clostridia - Thermoanaerobacterales	3.45294	0.477451	1.67353	0.482353	1.57451	4.98824	0.761765	0.382353	0.802941	0.528431	0.40098	1.85
Bacteria - Firmicutes - Limnochordia - Limnochordales	0.0107843	0.000980392	0.00882353	0.0215686	0	0	0	0	0.00196078	0.000980392	0	0
Bacteria - Firmicutes - Negativicutes - Selenomonadales	0	0.0137255	0	0.0715686	0	0	0	0.0127451	0	0.00490196	0	0.00980392
Bacteria - Halanaerobiaeota - Halanaerobiia - Halanaerobiales	0.0705882	1.73333	0.188235	0.148039	1.09706	0.305882	0.0813725	1.2098	0.0754902	0.182353	1.67451	1.08137
Bacteria - Kiritimatiellaeota - Kiritimatiellae - Kiritimatiellales	3.79412	1.29216	3.49804	1.42451	0.370588	0.793137	11.7765	0.896078	4.8098	3.41961	0.744118	1.74118
Bacteria - Latescibacteria - uncultured bacterium - Bacteria	0	0.0196078	0	0	0	0	0	0.00490196	0	0	0	0
Bacteria - Marinimicrobia (SAR406 clade) - uncultured bacterium - Bacteria	0	0.00490196	0	0	0	0.0156863	0	0.0107843	0	0	0	0.000980392
Bacteria - Nitrospirae - Thermodesulfovibrionia - Thermodesulfovibrionales	0	0	0	0	0	0	0	0.000980392	0	0	0	0.00588235
Bacteria - Patescibacteria - Parcubacteria - 32-520	0	0.0156863	0	0	0	0	0	0.000980392	0	0	0	0
Bacteria - Planctomycetes - Phycisphaerae - Phycisphaerales	0.00294118	0	0	0	0	0	0.0137255	0	0	0	0	0.00392157
Bacteria - Planctomycetes - vadinHA49 - uncultured organism	0	0.00392157	0.00294118	0.000980392	0	0	0	0.000980392	0	0.000980392	0	0.000980392
Bacteria - Proteobacteria - Alphaproteobacteria - Rhizobiales	0	0	0	0	0.0656863	1.71176	0.00294118	0	0.000980392	0	0	0.00196078
Bacteria - Proteobacteria - Alphaproteobacteria - Rhodobacterales	0	0	0	0.00784314	0	0	0	0	0	0.00196078	0	0.00882353
Bacteria - Proteobacteria - Alphaproteobacteria - Rhodospirillales	7.88922	0.666667	0.264706	32.0853	0.00392157	4.46275	15.7676	1.69412	0.612745	20.2412	0.00196078	2.19706
Bacteria - Proteobacteria - Alphaproteobacteria - Rhodovibrionales	0	0.0166667	0	0	0	0	0	0.0352941	0	0	0	0
Bacteria - Proteobacteria - Alphaproteobacteria - Sphingomonadales	0.00686275	0	0	0	0.0392157	0	0	0	0	0	0	0
Bacteria - Proteobacteria - Alphaproteobacteria - Thalassobaculales	0.000980392	0	0	0	0	0	0.00196078	0.00392157	0.00294118	0	0	0.000980392
Bacteria - Proteobacteria - Deltaproteobacteria - Deltaproteobacteria Incertae Sedis	0.00196078	0	0	0	0	0	0.000980392	0	0	0	0	0.00392157
Bacteria - Proteobacteria - Deltaproteobacteria - Desulfarculales	0.0245098	0.0803922	0	0.0245098	0	0	0.0715686	0.17549	0	0.0147059	0	0.00196078
Bacteria - Proteobacteria - Deltaproteobacteria - Desulfobacterales	0.343137	0.252941	0.179412	0.359804	0	0.0843137	0.215686	0.183333	0.112745	0.293137	0.0137255	0.114706
Bacteria - Proteobacteria - Deltaproteobacteria - Desulfovibrionales	8.21471	15.4647	7.34216	4.26275	6.27941	6.73137	12.2961	23.8824	9.21569	10.5765	12.498	24.2127
Bacteria - Proteobacteria - Deltaproteobacteria - Desulfuromonadales	8.00392	8.31667	24.299	5.14412	2.81275	4.93137	10.9137	4.94118	20.8157	4.85196	2.99412	5.23725
Bacteria - Proteobacteria - Deltaproteobacteria - SAR324 clade(Marine group B)	0	0	0	0.0186275	0	0	0	0	0	0.00294118	0	0
Bacteria - Proteobacteria - Deltaproteobacteria - Syntrophobacterales	0.881373	1.81373	4.05392	2.03922	4.38627	1.39412	1.60686	2.80686	7.14216	4.33529	5.20784	4.91373
Bacteria - Proteobacteria - Gammaproteobacteria - Alteromonadales	0.0235294	0.0333333	0	0.0137255	0	0.0245098	0.00490196	0	0	0.0294118	0	0.0941176
Bacteria - Proteobacteria - Gammaproteobacteria - Betaproteobacteriales	0.022549	0.000980392	0.0235294	0.00686275	0.330392	0.561765	0	0	0	0	0	0.00882353
Bacteria - Proteobacteria - Gammaproteobacteria - Enterobacteriales	0.000980392	0	0	0	0	0	0.000980392	0	0	0	0.00294118	0.00196078
Bacteria - Proteobacteria - Gammaproteobacteria - Oceanospirillales	0	0.0392157	0	0.00882353	0.0176471	0.0558824	0.000980392	0	0	0.00196078	0	0.151961
Bacteria - Proteobacteria - Gammaproteobacteria - Pseudomonadales	0	0.0470588	0	0	0.151961	0	0.00196078	0.00588235	0	0	0.00392157	0.00588235
Bacteria - Proteobacteria - Gammaproteobacteria - Vibrionales	0.464706	0	0	0	0	0	0.476471	0	0	0	0	0
Bacteria - Proteobacteria - Gammaproteobacteria - Xanthomonadales	0.0303922	0.000980392	0.0147059	0.0186275	0.414706	0.229412	0	0	0	0	0	0.00588235
Bacteria - Spirochaetes - Leptospirae - Leptospirales	0	0.0882353	0.00784314	0.0833333	0	0.0617647	0	0.0470588	0.000980392	0.00686275	0	0.00196078
Bacteria - Spirochaetes - MVP-15 - uncultured Spirochaetes bacterium	0.103922	0.378431	0.027451	0	0	0.0333333	0.00294118	0.0392157	0	0.000980392	0	0.0156863
Bacteria - Spirochaetes - Spirochaetia - Spirochaetales	0.0235294	0.111765	0.480392	2.0902	0	0.00882353	0.0235294	0.0637255	0.187255	2.48725	0.00392157	0.0147059
Bacteria - Synergistetes - Synergistia - Synergistales	12.9	16.651	18.8951	11.6324	19.2559	17.0118	7.01863	7.32549	9.43137	4.04216	7.42353	10.002
Bacteria - TA06 - terrestrial metagenome - Bacteria	0	0.0441176	0	0	0	0	0	0.0147059	0	0	0	0
Bacteria - Thermotogae - Thermotogae - Kosmotogales	1.40686	1.31275	4.80098	2.95294	3.39118	2.48824	0.169608	0.0705882	0.30098	0.281373	0.692157	0.866667
Bacteria - Thermotogae - Thermotogae - Petrotogales	4.82451	0.0627451	0.486275	0.182353	0.181373	0.000980392	1.83235	0.0205882	0.243137	0.0303922	0.00980392	0.0666667
Bacteria - Thermotogae - Thermotogae - Thermotogales	6.13137	1.29118	0.845098	2	2.98725	4.14412	0.35098	0.0666667	0.0647059	0.2	0.192157	0.711765
Bacteria - Verrucomicrobia - Verrucomicrobiae - Opitutales	0	0	0	0.00490196	0	0	0	0.00294118	0	0	0	0.000980392
