# Supplementary material for: Complementary DNA/RNA-Based Profiling: Characterization of Corrosive Microbial Communities and Their Functional Profiles in an Oil Production Facility
Source: Front Microbiol. 2019 Nov 7;10:2587. doi: 10.3389/fmicb.2019.02587 (PMC6853844; doi:10.3389/fmicb.2019.02587)
Supplement: Supplementary file 4 [file Table_4.xlsx]

## Sheet: Table S4
Table S4: Relative abundance of the microbial community recovered with the DNA sequencing approach, classified up to genus level
Taxonomy	PW1	PW2	PW3	PW4	PW5	PW6	DP1	DP2	DP3	DP4	IW
Archaea - Crenarchaeota - Bathyarchaeia - uncultured archaeon - Archaea - Crenarchaeota	0	0	0	0	0	0	0	0.00386115	0	0.00482644	0
Archaea - Euryarchaeota - Methanobacteria - Methanobacteriales - Methanobacteriaceae - Methanobacterium	0.0859107	0.155411	0.0106182	0.00193058	0.000965288	0.0415074	0.0183405	0.0173752	0.0550214	0.00579173	0.00579173
Archaea - Euryarchaeota - Methanobacteria - Methanobacteriales - Methanothermobacteraceae - Methanothermobacter	0.240357	0.462373	0.806016	0.259663	0.807946	0.647708	0.333024	0.0695008	0.302135	0.16796	0.0154446
Archaea - Euryarchaeota - Methanococci - Methanococcales - Methanococcaceae - Methanococcus	0.468165	0.36874	0.26642	0.348469	0.0472991	0.127418	0.342677	0.0917024	0	2.64779	0.0193058
Archaea - Euryarchaeota - Methanococci - Methanococcales - Methanococcaceae - Methanothermococcus	6.40565	0.949844	3.47021	1.24908	22.6099	5.48187	2.62558	0.0463338	0.00193058	2.18638	4.99151
Archaea - Euryarchaeota - Methanomicrobia - Methanomicrobiales - Methanocorpusculaceae - Methanocalculus	7.20974	5.97706	5.42782	8.18854	0.483609	0.932468	1.41318	3.41616	0.139967	5.33997	3.20862
Archaea - Euryarchaeota - Methanomicrobia - Methanomicrobiales - Methanomicrobiaceae - Methanoculleus	1.51454	1.15835	2.23947	1.63616	1.36588	3.02618	1.16221	3.55998	11.7505	1.59273	2.5445
Archaea - Euryarchaeota - Methanomicrobia - Methanomicrobiales - Methanomicrobiaceae - Methanoplanus	0.000965288	0	0	0	0	0	0	0.070466	0	0.00482644	0
Archaea - Euryarchaeota - Methanomicrobia - Methanomicrobiales - Methanomicrobiaceae - uncultured	0	0.00193058	0.0164099	0.036681	0	0	0.00965288	1.23557	1.37361	0.945982	0
Archaea - Euryarchaeota - Methanomicrobia - Methanosarcinales - Methanosaetaceae - Methanosaeta	1.12649	9.25132	2.1217	2.68254	0.61875	2.44025	3.02425	34.5544	35.9174	8.87293	0
Archaea - Euryarchaeota - Methanomicrobia - Methanosarcinales - Methanosarcinaceae - Methanohalophilus	0.0318545	0.0106182	0.0289586	0.0125487	0.0839801	0	0.0752925	0.000965288	0	0.0289586	0
Archaea - Euryarchaeota - Methanomicrobia - Methanosarcinales - Methanosarcinaceae - Methanolobus	0.056952	0.0405421	0	0.00965288	0	0	0.0781883	0.0386115	0.0279934	0.785745	0
Archaea - Euryarchaeota - Methanomicrobia - Methanosarcinales - Methanosarcinaceae - Methanosarcina	0	0.0540561	0	0	0.0405421	0	0.00289586	0.00193058	0	0.00386115	0
Archaea - Euryarchaeota - Methanomicrobia - Methanosarcinales - Methermicoccaceae - Methermicoccus	0.0878412	0.00965288	0.0173752	0	0.0472991	0.00965288	0.0347504	0.000965288	0	0.036681	0
Archaea - Euryarchaeota - Thermococci - Methanofastidiosales - uncultured - uncultured archaeon	0	0.00289586	0	0.0144793	0.000965288	0	0.00386115	0.321441	1.05506	0.187266	0
Archaea - Euryarchaeota - Thermococci - Thermococcales - Thermococcaceae - Thermococcus	1.82246	0.18437	1.69505	1.98656	2.53292	2.9644	0.683424	0.0444033	0.51836	0.497123	1.04734
Archaea - Euryarchaeota - Thermoplasmata - Methanomassiliicoccales - Methanomethylophilaceae - uncultured	0.00675702	0	0.00965288	0	0	0	0.000965288	0.139002	0.45272	0.070466	0.0115835
Bacteria - Acetothermia - Acetothermiia - uncultured bacterium - Bacteria - Acetothermia	0.0463338	0.0965288	0	0	0.141897	0	0.00772231	0.0289586	0.383219	0.00868759	0
Bacteria - Acidobacteria - d142 - uncultured organism - Bacteria - Acidobacteria	0	0.0308892	0	0	0	0	0	0	0	0	0
Bacteria - Acidobacteria - GBS-L1-B05 - uncultured bacterium - Bacteria - Acidobacteria	0	0.0250975	0	0	0	0	0.000965288	0	0	0	0
Bacteria - Acidobacteria - Holophagae - Acanthopleuribacterales - Acanthopleuribacteraceae - Thermotomaculum	0	0.101355	0	0.00772231	0	0	0.00289586	0	0	0	0
Bacteria - Acidobacteria - Subgroup 21 - uncultured bacterium - Bacteria - Acidobacteria	0.00482644	0.0646743	0.0106182	0.00482644	0	0.186301	0.00193058	0.0250975	0.257732	0.00675702	0
Bacteria - Actinobacteria - Actinobacteria - Corynebacteriales - Corynebacteriaceae - Corynebacterium 1	0.00772231	0	0.00289586	0	0.443067	0.222016	0.000965288	0	0.0801189	0.000965288	0
Bacteria - Actinobacteria - Actinobacteria - Corynebacteriales - Corynebacteriaceae - Lawsonella	0	0.000965288	0	0	0	0	0	0	0.0193058	0	0
Bacteria - Actinobacteria - Actinobacteria - Frankiales - Geodermatophilaceae - Blastococcus	0	0	0.013514	0	0	0	0.000965288	0.000965288	0.0241322	0	0
Bacteria - Actinobacteria - Actinobacteria - Micrococcales - Brevibacteriaceae - Brevibacterium	0	0	0	0	0	0	0	0	0	0	0.00675702
Bacteria - Actinobacteria - Actinobacteria - Micrococcales - Intrasporangiaceae - Janibacter	0	0	0	0	0	0	0	0	0.130314	0.000965288	0
Bacteria - Actinobacteria - Actinobacteria - Micrococcales - Microbacteriaceae - Amnibacterium	0	0	0	0	0	0	0	0	0.0415074	0	0
Bacteria - Actinobacteria - Actinobacteria - Micrococcales - Microbacteriaceae - Leifsonia	0	0	0	0.0106182	0	0	0.00193058	0.000965288	0	0.00386115	0.00579173
Bacteria - Actinobacteria - Actinobacteria - Micrococcales - Micrococcaceae - Micrococcus	0.00289586	0.000965288	0	0	0	0	0	0	0.0733619	0.000965288	0.0241322
Bacteria - Actinobacteria - Actinobacteria - Micrococcales - Micrococcaceae - Rothia	0	0	0	0	0.231669	0	0.000965288	0	0	0	0
Bacteria - Actinobacteria - Actinobacteria - Propionibacteriales - Propionibacteriaceae - Cutibacterium	0	0	0	0	0.00482644	0.00289586	0	0	0.00965288	0	0
Bacteria - Actinobacteria - Actinobacteria - Streptomycetales - Streptomycetaceae - Streptomyces	0	0	0	0	0	0	0.000965288	0	0.0144793	0	0
Bacteria - Actinobacteria - Coriobacteriia - OPB41 - uncultured actinobacterium - Bacteria	0	0	0	0	0	0.000965288	0	0	0	0	2.59663
Bacteria - Actinobacteria - Coriobacteriia - OPB41 - uncultured bacterium - Bacteria	0.013514	0.0453685	0	0	0	0	0.00868759	1.47979	2.44604	0.305031	0
Bacteria - Atribacteria - Caldatribacteriia - Caldatribacteriales - Caldatribacteriaceae - Candidatus Caldatribacterium	0	0.00386115	0.00772231	0.0106182	0	0	0.00193058	0.0965288	0.13514	0.00868759	0
Bacteria - Atribacteria - JS1 - uncultured bacterium - Bacteria - Atribacteria	0.0106182	0.279934	0.00193058	0	0	0	0.00193058	0.00579173	0.00772231	0.00193058	0
Bacteria - Bacteroidetes - Bacteroidia - Bacteroidales - Dysgonomonadaceae - Proteiniphilum	0.0723966	0.0115835	0.00386115	0.0212363	0.0154446	0	0.0222016	0.0463338	0.0357157	0.0685355	0
Bacteria - Bacteroidetes - Bacteroidia - Bacteroidales - Marinifilaceae - Marinifilum	0	0.0752925	0	0	0	0	0.000965288	0	0	0	0
Bacteria - Bacteroidetes - Bacteroidia - Bacteroidales - Marinilabiliaceae - Anaerophaga	0.644813	0.0347504	0.104251	0.706591	0.050195	0.0154446	0.36681	0.050195	0.0125487	0.912197	0
Bacteria - Bacteroidetes - Bacteroidia - Bacteroidales - Marinilabiliaceae - uncultured	0	0.0154446	0	0	0	0	0	0.371636	0.0115835	0.0193058	0
Bacteria - Bacteroidetes - Bacteroidia - Bacteroidales - Prolixibacteraceae - uncultured bacterium	0	0.0154446	0	0	0	0	0.00289586	0	0	0.00289586	0
Bacteria - Bacteroidetes - Bacteroidia - Cytophagales - Cyclobacteriaceae - Algoriphagus	0	0	0	0	0	0	0.000965288	0	0	0.00289586	0
Bacteria - Bacteroidetes - Ignavibacteria - Ignavibacteriales - Melioribacteraceae - IheB3-7	0.231669	0.255801	0.154446	0.386115	0.0550214	0.0357157	0.381289	0.0173752	0	0.252906	0
Bacteria - Bacteroidetes - Ignavibacteria - Ignavibacteriales - Melioribacteraceae - Melioribacter	0.0154446	0.113904	0	0.0907371	0	0	0.0202711	0.000965288	0	0.00965288	0
Bacteria - BRC1 - uncultured bacterium - Bacteria - BRC1 - uncultured bacterium	0.00193058	0.0241322	0.0241322	0.00772231	0	0	0.00675702	0.111008	0.622611	0.00386115	0
Bacteria - BRC1 - uncultured organism - Bacteria - BRC1 - uncultured organism	0.18437	0.134175	0.16603	0.185335	0.249044	0.50388	0.114869	0.0250975	0.166995	0.0646743	0
Bacteria - Caldiserica - Caldisericia - Caldisericales - WCHB1-02 - uncultured bacterium	0.00579173	0	0	0	0	0	0	0	0	0.00386115	0
Bacteria - Calditrichaeota - Calditrichia - Calditrichales - Calditrichaceae - Calorithrix	0.155411	0.0868759	0.101355	0.241322	0.290552	0.0463338	0.192092	0.0772231	0.124522	0.119696	2.01359
Bacteria - Chloroflexi - Anaerolineae - Anaerolineales - Anaerolineaceae - ADurb.Bin120	0.0395768	0.00868759	0.00386115	0.00289586	0	0.043438	0.00675702	2.39295	8.83046	0.13514	0.0193058
Bacteria - Chloroflexi - Anaerolineae - Anaerolineales - Anaerolineaceae - Pelolinea	0.00193058	0	0	0.00482644	0	0	0	0.0106182	0.0144793	0.000965288	0
Bacteria - Chloroflexi - Anaerolineae - Ardenticatenales - uncultured - uncultured Chloroflexi bacterium	0	0.0115835	0	0.00868759	0	0	0.00482644	0	0	0.000965288	0
Bacteria - Chloroflexi - Anaerolineae - RBG-13-54-9 - uncultured bacterium - Bacteria	0	0.0260628	0	0	0	0	0	0.000965288	0	0.00193058	0
Bacteria - Chloroflexi - Anaerolineae - SBR1031 - uncultured Chloroflexi bacterium - Bacteria	0	0	0	0	0	0	0	0	0.0144793	0	0
Bacteria - Chloroflexi - Anaerolineae - SBR1031 - uncultured organism - Bacteria	0	0.00193058	0	0	0	0	0	0.0241322	0.0530909	0.000965288	0
Bacteria - Cloacimonetes - Cloacimonadia - Cloacimonadales - MSBL8 - uncultured bacterium	0.797328	0.915093	0.511603	1.41415	0.524152	0.383219	0.566624	0.336886	0.595583	0.183405	0.0183405
Bacteria - Cloacimonetes - Cloacimonadia - Cloacimonadales - MSBL8 - uncultured Spirochaetaceae bacterium	0	0.00579173	0	0	0	0	0.000965288	0	0	0	0
Bacteria - Cloacimonetes - Cloacimonadia - MSBL2 - uncultured bacterium - Bacteria	0	0.00675702	0	0	0	0	0	0	0	0	0
Bacteria - Cyanobacteria - Oxyphotobacteria - Nostocales - Cyanobacteriaceae - Cyanobacterium PCC-10605	0	0	0	0	0	0	0.000965288	0	0	0.00675702	0
Bacteria - Deferribacteres - Deferribacteres - Deferribacterales - Deferribacteraceae - Deferribacter	0	0	0	0	0	0	0.00289586	0	0	0.0125487	0
Bacteria - Deferribacteres - Deferribacteres - Deferribacterales - Deferribacteraceae - uncultured	0.756786	0.0173752	0.129349	0.70273	0.0781883	0.169891	0.132244	0.000965288	0.0164099	0.0974941	0
Bacteria - Deinococcus-Thermus - Deinococci - Deinococcales - Trueperaceae - Truepera	0	0	0	0	0	0	0	0	0.0308892	0	0
Bacteria - Epsilonbacteraeota - Campylobacteria - Campylobacterales - Arcobacteraceae - Arcobacter	0	0.000965288	0	0	0	0	0.00868759	0.000965288	0	0.00868759	0
Bacteria - Epsilonbacteraeota - Campylobacteria - Campylobacterales - Sulfurospirillaceae - Sulfurospirillum	0.361983	3.85536	3.51558	0.26835	0	0.559867	1.19213	0.0695008	0.0820495	0.459477	0.00289586
Bacteria - Firmicutes - Bacilli - Bacillales - Bacillaceae - Anoxybacillus	0	0	0	0	0.043438	0	0	0	0	0	0
Bacteria - Firmicutes - Bacilli - Bacillales - Family X - Thermicanus	0	0	0	0	0.157342	0	0	0	0	0	0
Bacteria - Firmicutes - Bacilli - Bacillales - Staphylococcaceae - Staphylococcus	0	0.00193058	0	0	0	0.0222016	0.000965288	0.000965288	0.107147	0	0
Bacteria - Firmicutes - Bacilli - Lactobacillales - Lactobacillaceae - Lactobacillus	0	0	0	0	0	0	0	0	0	0	0.00482644
Bacteria - Firmicutes - BRH-c20a - uncultured bacterium - Bacteria - Firmicutes	1.53867	1.06568	0.778022	7.44237	12.7196	5.06004	1.72304	0.0685355	0.00289586	1.10043	0
Bacteria - Firmicutes - Clostridia - Clostridiales - Caldicoprobacteraceae - Caldicoprobacter	0.00386115	0.431484	0	0.00289586	0	0	0.00675702	0.00965288	0	0.0154446	0
Bacteria - Firmicutes - Clostridia - Clostridiales - Christensenellaceae - uncultured	0.00482644	0.00193058	0	0.0193058	0	0	0	0.00289586	0	0.0193058	0
Bacteria - Firmicutes - Clostridia - Clostridiales - Clostridiaceae 1 - uncultured	0.00193058	0.291517	0.208502	0.0144793	0.0540561	0.172787	0.0472991	0.0347504	0.0695008	0.0318545	0.0994247
Bacteria - Firmicutes - Clostridia - Clostridiales - Clostridiaceae 4 - Caminicella	15.5904	16.1512	9.16927	3.7347	10.2823	22.5443	23.3021	9.0544	1.83212	29.6392	0.0888065
Bacteria - Firmicutes - Clostridia - Clostridiales - Clostridiaceae 4 - Paramaledivibacter	0	0.0164099	0	0	0	0	0.0714313	0.0193058	0	0.0695008	0
Bacteria - Firmicutes - Clostridia - Clostridiales - Clostridiales Incertae Sedis - Dethiosulfatibacter	0.323372	1.22399	0.665084	1.99139	0.152516	0.847523	8.24935	1.67381	0.474922	5.85061	0
Bacteria - Firmicutes - Clostridia - Clostridiales - Defluviitaleaceae - Defluviitaleaceae UCG-011	0	0	0	0	0	0	0.0318545	0	0	0.00289586	0
Bacteria - Firmicutes - Clostridia - Clostridiales - Eubacteriaceae - Acetobacterium	0	0	0	0	0	0	0.00386115	0	0	0.00193058	0
Bacteria - Firmicutes - Clostridia - Clostridiales - Eubacteriaceae - Alkalibacter	0	0	0	0	0	0	0	0	0	0	0.0106182
Bacteria - Firmicutes - Clostridia - Clostridiales - Eubacteriaceae - Garciella	0	0.00868759	0.0164099	0.00579173	0	0.0453685	0.0115835	0	0	0.00289586	0.0260628
Bacteria - Firmicutes - Clostridia - Clostridiales - Family XI - Anaerococcus	0	0	0	0	0	0	0	0	0.0463338	0	0
Bacteria - Firmicutes - Clostridia - Clostridiales - Family XII - Fusibacter	0	0.00289586	0	0	0	0	0.0183405	0.104251	0.108112	0.430519	0
Bacteria - Firmicutes - Clostridia - Clostridiales - Family XIII - Anaerovorax	0	0.00193058	0	0.00289586	0	0.0839801	0.000965288	0.00386115	0	0.000965288	0
Bacteria - Firmicutes - Clostridia - Clostridiales - Family XIII - uncultured	0	0	0	0.0106182	0	0	0	0	0	0	0
Bacteria - Firmicutes - Clostridia - Clostridiales - Lachnospiraceae - Anaerocolumna	0	0	0	0	0.123557	0	0	0	0	0	0
Bacteria - Firmicutes - Clostridia - Clostridiales - Lachnospiraceae - uncultured	0	0	0	0	0	0.000965288	2.75397	0.288621	0.130314	2.09468	0.00772231
Bacteria - Firmicutes - Clostridia - Clostridiales - Lachnospiraceae - Vallitalea	0	0.00193058	0	0	0	0	0.000965288	0.000965288	0	0.00386115	0.0125487
Bacteria - Firmicutes - Clostridia - Clostridiales - Peptococcaceae - BRH-c8a	0	0	0	0	0	0	0	0.179544	0.275107	0.437276	0
Bacteria - Firmicutes - Clostridia - Clostridiales - Peptococcaceae - Dehalobacter	0	0.00193058	0	0	0	0	0	0.0144793	0.108112	0	0.0212363
Bacteria - Firmicutes - Clostridia - Clostridiales - Peptococcaceae - Desulfitibacter	0.221051	0.000965288	0	0	0	0	0.00193058	0	0	0.000965288	0
Bacteria - Firmicutes - Clostridia - Clostridiales - Peptococcaceae - Desulfotomaculum	0	0	0	0	0	0	0	0.0608132	0	0.00868759	0
Bacteria - Firmicutes - Clostridia - Clostridiales - Peptococcaceae - SCADC1-2-3	0	0	0	0	0	0	0.000965288	0	0	0	0.0260628
Bacteria - Firmicutes - Clostridia - Clostridiales - Peptococcaceae - uncultured	0.355226	2.336	0.0849454	0.470095	0	0.198849	0.489401	5.93266	0.797328	0.73748	0
Bacteria - Firmicutes - Clostridia - Clostridiales - Ruminococcaceae - uncultured	0.0106182	0	0	0	0	0	0	0.0106182	0	0.0386115	0
Bacteria - Firmicutes - Clostridia - Clostridiales - Syntrophomonadaceae - Dethiobacter	0	0.00772231	0.00482644	0	0	0	0	0	0	0	0
Bacteria - Firmicutes - Clostridia - Clostridiales - Syntrophomonadaceae - Pelospora	0	0	0	0	0	0	0.000965288	0.000965288	0	0.00386115	0
Bacteria - Firmicutes - Clostridia - Clostridiales - Syntrophomonadaceae - Syntrophomonas	0.639021	3.1758	0.917024	0.598479	2.10626	3.04935	1.33499	0.33399	0.050195	0.968184	0
Bacteria - Firmicutes - Clostridia - Clostridiales - Syntrophomonadaceae - Thermosyntropha	0	0.10039	0	0	0	0	0.00579173	0	0	0.00482644	0
Bacteria - Firmicutes - Clostridia - Clostridiales - Syntrophomonadaceae - uncultured Firmicutes bacterium	0	0.0830148	0	0	0	0	0.00193058	0	0	0.00193058	0.0154446
Bacteria - Firmicutes - Clostridia - DTU014 - uncultured bacterium - Bacteria	0	0.00772231	0.0193058	0	0	0	0.000965288	0	0	0.00289586	0
Bacteria - Firmicutes - Clostridia - DTU014 - uncultured Firmicutes bacterium - Bacteria	0.00965288	0.0260628	0	0	0	0	0.000965288	0	0	0.00193058	0
Bacteria - Firmicutes - Clostridia - NRB23 - uncultured Firmicutes bacterium - Bacteria	0.013514	0.0559867	0	0.00193058	0.103286	0.187266	0.0212363	0.000965288	0	0.013514	0
Bacteria - Firmicutes - Clostridia - Thermoanaerobacterales - Family IV - Mahella	0.00386115	0	0	0	0	0	0.000965288	0	0	0.000965288	0
Bacteria - Firmicutes - Clostridia - Thermoanaerobacterales - Thermoanaerobacteraceae - Moorella	0.00386115	0.00289586	0.0183405	0	0	0	0.0183405	0	0	0.00675702	0
Bacteria - Firmicutes - Clostridia - Thermoanaerobacterales - Thermoanaerobacteraceae - Thermacetogenium	0.139002	0.132244	1.55025	0.279934	1.3099	1.59659	0.843662	0.0444033	0.093633	0.500985	0
Bacteria - Firmicutes - Clostridia - Thermoanaerobacterales - Thermoanaerobacteraceae - Thermanaeromonas	0.0270281	0	0	0	0	0	0.00289586	0	0	0	0
Bacteria - Firmicutes - Clostridia - Thermoanaerobacterales - Thermoanaerobacteraceae - Thermoanaerobacter	3.24819	0.310823	0.0260628	0.165064	0.261593	3.35438	2.09371	0.0424727	0.211398	0.87069	0.013514
Bacteria - Firmicutes - Limnochordia - Limnochordales - uncultured - uncultured bacterium	0.00675702	0.00289586	0.00579173	0.0241322	0	0	0.0144793	0.00772231	0.0994247	0.000965288	0.0415074
Bacteria - Firmicutes - Negativicutes - Selenomonadales - Veillonellaceae - Dialister	0.000965288	0	0	0.00965288	0	0	0	0	0.0791536	0.000965288	0
Bacteria - Firmicutes - Negativicutes - Selenomonadales - Veillonellaceae - uncultured	0	0.0144793	0	0.0357157	0	0	0.0646743	0.00289586	0	0.0279934	0
Bacteria - Fusobacteria - Fusobacteriia - Fusobacteriales - Leptotrichiaceae - Hypnocyclicus	0	0.00289586	0	0	0	0	0.0173752	0.00289586	0	0.0347504	0
Bacteria - Halanaerobiaeota - Halanaerobiia - Halanaerobiales - Halanaerobiaceae - Halanaerobium	0.0598479	1.75972	0.216225	0.13514	1.13518	0.312753	0.523186	0.290552	0.0492297	0.708522	0
Bacteria - Kiritimatiellaeota - Kiritimatiellae - Kiritimatiellales - Kiritimatiellaceae - MSBL3	3.83123	1.24812	3.4316	1.4267	0.36874	0.738445	6.49253	0.0250975	0.00193058	1.33789	0.000965288
Bacteria - Latescibacteria - uncultured bacterium - Bacteria - Latescibacteria - uncultured bacterium	0	0.0222016	0	0	0	0	0.000965288	0	0	0	0
Bacteria - Marinimicrobia (SAR406 clade) - terrestrial metagenome - Bacteria - Marinimicrobia (SAR406 clade) - terrestrial metagenome	0	0	0	0	0	0	0.00193058	0.000965288	0	0.0115835	0
Bacteria - Marinimicrobia (SAR406 clade) - uncultured bacterium - Bacteria - Marinimicrobia (SAR406 clade) - uncultured bacterium	0	0.00868759	0	0	0	0.0154446	0.00386115	0.0907371	0.0810842	0.0376462	0
Bacteria - Patescibacteria - Parcubacteria - 32-520 - uncultured Microgenomates group bacterium - Bacteria	0	0.00965288	0	0	0	0	0	0	0	0.00579173	0
Bacteria - Planctomycetes - Phycisphaerae - Phycisphaerales - AKAU3564 sediment group - uncultured organism	0.00289586	0.000965288	0	0	0	0	0.036681	0	0	0.0154446	0
Bacteria - Planctomycetes - Phycisphaerae - Phycisphaerales - Phycisphaeraceae - uncultured	0.00772231	0	0	0	0	0	0.00193058	0	0	0.00289586	0
Bacteria - Planctomycetes - vadinHA49 - uncultured organism - Bacteria - Planctomycetes	0	0.00193058	0.00193058	0.000965288	0	0	0	0.000965288	0	0.00289586	0
Bacteria - Proteobacteria - Alphaproteobacteria - Rhizobiales - Beijerinckiaceae - Methylobacterium	0	0	0	0	0	1.7047	0	0	0.0994247	0.000965288	0
Bacteria - Proteobacteria - Alphaproteobacteria - Rhizobiales - Beijerinckiaceae - Salinarimonas	0	0	0	0	0	0	0	0.0154446	0	0	0
Bacteria - Proteobacteria - Alphaproteobacteria - Rhizobiales - Xanthobacteraceae - Afipia	0	0	0	0	0.0579173	0	0.000965288	0	0.0723966	0	0
Bacteria - Proteobacteria - Alphaproteobacteria - Rhodobacterales - Rhodobacteraceae - Lacimonas	0	0	0	0	0	0	0.000965288	0	0	0.00482644	0
Bacteria - Proteobacteria - Alphaproteobacteria - Rhodobacterales - Rhodobacteraceae - Marivita	0	0	0	0	0	0	0	0	0	0.0212363	0
Bacteria - Proteobacteria - Alphaproteobacteria - Rhodobacterales - Rhodobacteraceae - Natronohydrobacter	0	0	0	0	0	0	0.0125487	0	0	0.0164099	0
Bacteria - Proteobacteria - Alphaproteobacteria - Rhodobacterales - Rhodobacteraceae - Roseovarius	0	0	0	0.00772231	0	0	0.00675702	0.093633	0	0.0405421	0
Bacteria - Proteobacteria - Alphaproteobacteria - Rhodobacterales - Rhodobacteraceae - uncultured	0	0	0	0	0	0	0.00482644	0.00193058	0	0.00772231	0
Bacteria - Proteobacteria - Alphaproteobacteria - Rhodospirillales - Rhodospirillaceae - BRH-c57	0	0.00579173	0	0	0	0	0	0.000965288	0	0.00193058	0
Bacteria - Proteobacteria - Alphaproteobacteria - Rhodospirillales - Rhodospirillaceae - Candidatus Riegeria	0.0675702	0.013514	0.102321	0	0	0	0.00965288	0.00193058	0	0.00482644	0
Bacteria - Proteobacteria - Alphaproteobacteria - Rhodospirillales - Rhodospirillaceae - Roseospira	8.0032	0.634194	0.138036	32.0128	0.00289586	4.41909	5.65948	0.0955635	0.00193058	2.8447	0
Bacteria - Proteobacteria - Alphaproteobacteria - Rhodospirillales - uncultured - uncultured bacterium	0	0	0	0	0	0	0.00289586	0	0	0.00579173	0
Bacteria - Proteobacteria - Alphaproteobacteria - Rhodovibrionales - Kiloniellaceae - uncultured	0	0.0328198	0	0	0	0	0.00193058	0	0	0.00193058	0
Bacteria - Proteobacteria - Alphaproteobacteria - Sphingomonadales - Sphingomonadaceae - Altererythrobacter	0.00675702	0	0	0	0.0395768	0	0	0	0	0.00386115	0.00965288
Bacteria - Proteobacteria - Alphaproteobacteria - Sphingomonadales - Sphingomonadaceae - Erythrobacter	0	0	0	0	0	0	0.00193058	0	0	0.00482644	0
Bacteria - Proteobacteria - Alphaproteobacteria - Sphingomonadales - Sphingomonadaceae - Sphingomonas	0	0	0	0	0	0	0.00193058	0	0	0.000965288	0.0173752
Bacteria - Proteobacteria - Deltaproteobacteria - Desulfarculales - Desulfarculaceae - Desulfatiglans	0.0270281	0.0115835	0	0.0125487	0	0	0	0.187266	0.0222016	0.0559867	0
Bacteria - Proteobacteria - Deltaproteobacteria - Desulfarculales - Desulfarculaceae - Dethiosulfatarculus	0	0.0193058	0	0	0	0	0	0	0	0	0
Bacteria - Proteobacteria - Deltaproteobacteria - Desulfarculales - Desulfarculaceae - uncultured	0.000965288	0.0530909	0	0.00675702	0	0	0.000965288	0	0	0.00193058	0
Bacteria - Proteobacteria - Deltaproteobacteria - Desulfobacterales - Desulfobacteraceae - Desulfocella	0.0386115	0.00579173	0	0.000965288	0	0	0	0.0376462	0.145759	0.107147	0
Bacteria - Proteobacteria - Deltaproteobacteria - Desulfobacterales - Desulfobacteraceae - Desulfosalsimonas	0.119696	0.00193058	0.153481	0.176648	0	0.056952	0.0463338	0.0270281	0.00289586	0.056952	0
Bacteria - Proteobacteria - Deltaproteobacteria - Desulfobacterales - Desulfobacteraceae - Desulfotignum	0.000965288	0.11873	0.0144793	0.0472991	0	0.0308892	0.0202711	0.0173752	0	0.0144793	0
Bacteria - Proteobacteria - Deltaproteobacteria - Desulfobacterales - Desulfobacteraceae - SEEP-SRB1	0.00675702	0.110043	0.00675702	0.0907371	0	0	0.0202711	0.617784	0.0588826	0.0926677	0
Bacteria - Proteobacteria - Deltaproteobacteria - Desulfobacterales - Desulfobacteraceae - uncultured	0.00386115	0.0222016	0	0.00386115	0	0	0.00289586	0.043438	0	0.0250975	0
Bacteria - Proteobacteria - Deltaproteobacteria - Desulfobacterales - Desulfobulbaceae - Desulfobulbus	0.155411	0	0	0	0	0	0	0	0	0.000965288	0
Bacteria - Proteobacteria - Deltaproteobacteria - Desulfovibrionales - Desulfohalobiaceae - Desulfothermus	2.32055	12.2399	1.07919	3.44897	5.87764	4.90559	3.29839	0.106182	0.0550214	3.30032	70.8106
Bacteria - Proteobacteria - Deltaproteobacteria - Desulfovibrionales - Desulfohalobiaceae - Desulfovermiculus	0.0222016	0	0	0.0106182	0	0	0.00193058	0	0	0.00289586	0
Bacteria - Proteobacteria - Deltaproteobacteria - Desulfovibrionales - Desulfomicrobiaceae - Desulfomicrobium	3.20765	2.03097	3.14394	0.546353	0.292482	1.44504	1.95471	0.296343	0.0492297	1.46145	0.143828
Bacteria - Proteobacteria - Deltaproteobacteria - Desulfovibrionales - Desulfovibrionaceae - Desulfovibrio	2.62076	1.25198	3.19028	0.363914	0.0945982	0.477818	1.30121	1.25101	0.639021	1.38036	0
Bacteria - Proteobacteria - Deltaproteobacteria - Desulfovibrionales - Desulfovibrionaceae - uncultured	0	0.0125487	0	0	0	0	0.00289586	0	0	0.000965288	0
Bacteria - Proteobacteria - Deltaproteobacteria - Desulfuromonadales - Desulfuromonadaceae - Desulfuromonas	0.0193058	0.00675702	0	0	0.13514	0.132244	0.0154446	0.0164099	0	0.0289586	0
Bacteria - Proteobacteria - Deltaproteobacteria - Desulfuromonadales - Desulfuromonadaceae - Pelobacter	7.45396	8.22426	24.278	5.05425	2.74238	4.67006	6.78115	0.543457	0.387081	4.08413	0.0386115
Bacteria - Proteobacteria - Deltaproteobacteria - Desulfuromonadales - Geobacteraceae - Geoalkalibacter	0.558902	0	0.0830148	0.0202711	0	0.0926677	0.10039	0.952739	0	0.405421	0
Bacteria - Proteobacteria - Deltaproteobacteria - SAR324 clade(Marine group B) - uncultured bacterium - Bacteria	0	0	0	0.0164099	0	0	0	0.0289586	0.0617784	0.00965288	0
Bacteria - Proteobacteria - Deltaproteobacteria - Syntrophobacterales - Syntrophaceae - uncultured	0.306962	1.68636	1.07437	1.74138	0.0521256	0.449824	0.170856	0.891926	2.13039	0.325302	1.68539
Bacteria - Proteobacteria - Deltaproteobacteria - Syntrophobacterales - Syntrophobacteraceae - Desulfacinum	0.586895	0.108112	3.04645	0.309858	1.9827	0.548284	0.740376	0.0492297	0.00868759	0.559867	5.83227
Bacteria - Proteobacteria - Deltaproteobacteria - Syntrophobacterales - Syntrophobacteraceae - Desulfoglaeba	0.00579173	0.00289586	0	0	0.117765	0	0.00965288	0	0	0.00675702	0
Bacteria - Proteobacteria - Deltaproteobacteria - Syntrophobacterales - Syntrophobacteraceae - Thermodesulforhabdus	0.0212363	0.0115835	0	0.000965288	2.2385	0.449824	0.216225	0.0695008	0.0164099	0.127418	0.340747
Bacteria - Proteobacteria - Deltaproteobacteria - Syntrophobacterales - Syntrophobacteraceae - uncultured	0	0	0	0	0	0	0	0.0154446	0	0.0125487	0
Bacteria - Proteobacteria - Gammaproteobacteria - Alteromonadales - Colwelliaceae - uncultured	0	0.000965288	0	0	0	0	0.013514	0	0	0.00193058	0
Bacteria - Proteobacteria - Gammaproteobacteria - Alteromonadales - Marinobacteraceae - Marinobacter	0	0.0357157	0	0.0115835	0	0.0154446	0.00965288	0	0	0.00675702	0.00965288
Bacteria - Proteobacteria - Gammaproteobacteria - Alteromonadales - Shewanellaceae - Shewanella	0.0308892	0.000965288	0	0	0	0	0.0714313	0.00289586	0	0.00772231	0.0154446
Bacteria - Proteobacteria - Gammaproteobacteria - Betaproteobacteriales - Burkholderiaceae - Comamonas	0	0	0	0	0	0	0	0	0	0	0.00482644
Bacteria - Proteobacteria - Gammaproteobacteria - Betaproteobacteriales - Burkholderiaceae - Cupriavidus	0.000965288	0	0	0	0	0.0125487	0	0	0.00868759	0	0
Bacteria - Proteobacteria - Gammaproteobacteria - Betaproteobacteriales - Burkholderiaceae - Extensimonas	0	0	0	0	0	0.0250975	0.00482644	0	0	0.00579173	0
Bacteria - Proteobacteria - Gammaproteobacteria - Betaproteobacteriales - Burkholderiaceae - Pandoraea	0.000965288	0	0	0	0.174717	0.162168	0	0	0	0	0
Bacteria - Proteobacteria - Gammaproteobacteria - Betaproteobacteriales - Burkholderiaceae - Pelomonas	0.013514	0	0	0	0	0	0	0	0	0	0
Bacteria - Proteobacteria - Gammaproteobacteria - Betaproteobacteriales - Burkholderiaceae - Ralstonia	0.00965288	0	0.00965288	0.00289586	0.0193058	0.354261	0	0	0	0	0
Bacteria - Proteobacteria - Gammaproteobacteria - Betaproteobacteriales - Burkholderiaceae - Tepidimonas	0	0	0	0	0.0289586	0	0	0	0	0	0
Bacteria - Proteobacteria - Gammaproteobacteria - Betaproteobacteriales - Burkholderiaceae - Variovorax	0.00193058	0	0.00868759	0	0.109078	0	0.000965288	0	0.00386115	0	0.0279934
Bacteria - Proteobacteria - Gammaproteobacteria - Betaproteobacteriales - Hydrogenophilaceae - Tepidiphilus	0	0	0	0	0	0	0.00386115	0.00193058	0	0.0212363	0
Bacteria - Proteobacteria - Gammaproteobacteria - Betaproteobacteriales - Neisseriaceae - uncultured	0	0	0	0	0	0	0	0	0.00772231	0	0
Bacteria - Proteobacteria - Gammaproteobacteria - Betaproteobacteriales - Rhodocyclaceae - Dechloromonas	0	0	0	0	0	0.00579173	0.0289586	0.00289586	0.0347504	0.0550214	0
Bacteria - Proteobacteria - Gammaproteobacteria - Chromatiales - Chromatiaceae - Marichromatium	0	0	0	0	0	0	0.00289586	0.000965288	0	0.00675702	0
Bacteria - Proteobacteria - Gammaproteobacteria - Ectothiorhodospirales - Ectothiorhodospiraceae - uncultured	0	0	0	0	0	0	0	0	0	0	0.201745
Bacteria - Proteobacteria - Gammaproteobacteria - Nitrococcales - Nitrococcaceae - Spiribacter	0	0	0	0	0	0	0.000965288	0.013514	0.0260628	0.00193058	0
Bacteria - Proteobacteria - Gammaproteobacteria - Oceanospirillales - Halomonadaceae - Chromohalobacter	0	0.00675702	0	0	0	0	0.000965288	0	0	0.00193058	0
Bacteria - Proteobacteria - Gammaproteobacteria - Oceanospirillales - Halomonadaceae - Halomonas	0	0.0144793	0	0	0.0193058	0	0.00675702	0.00289586	0	0.00482644	0
Bacteria - Proteobacteria - Gammaproteobacteria - Oceanospirillales - Nitrincolaceae - Marinobacterium	0	0.0299239	0	0.0106182	0	0.0492297	0.0830148	0.0357157	0	0.103286	0.0193058
Bacteria - Proteobacteria - Gammaproteobacteria - Pseudomonadales - Moraxellaceae - Acinetobacter	0	0	0	0	0	0	0	0	0	0	0.00675702
Bacteria - Proteobacteria - Gammaproteobacteria - Pseudomonadales - Pseudomonadaceae - Pseudomonas	0.000965288	0.036681	0.00193058	0	0.147689	0	0.0299239	0.00386115	0.0183405	0.0202711	0
Bacteria - Proteobacteria - Gammaproteobacteria - Vibrionales - Vibrionaceae - Vibrio	0.473957	0.00482644	0	0	0	0	0.0444033	0.0781883	0	0.0714313	0
Bacteria - Proteobacteria - Gammaproteobacteria - Xanthomonadales - Xanthomonadaceae - Stenotrophomonas	0.0347504	0	0.0193058	0.0164099	0.406386	0.228773	0.00289586	0.000965288	0.13514	0	0.0299239
Bacteria - Proteobacteria - Magnetococcia - Magnetococcales - Magnetococcaceae - Magnetococcus	0	0	0	0	0	0	0	0.0193058	0.111973	0.0193058	0
Bacteria - Spirochaetes - Leptospirae - Leptospirales - Leptospiraceae - RBG-16-49-21	0	0.0897718	0.00772231	0.0878412	0	0.0521256	0.00675702	0.00193058	0	0.00579173	0
Bacteria - Spirochaetes - MVP-15 - uncultured organism - Bacteria - Spirochaetes	0	0	0	0	0	0	0	0.00868759	0	0.00289586	0
Bacteria - Spirochaetes - MVP-15 - uncultured Spirochaetes bacterium - Bacteria - Spirochaetes	0.110043	0.395768	0.0231669	0.00193058	0	0.0405421	0.0115835	0.0164099	0	0.0183405	0.000965288
Bacteria - Spirochaetes - Spirochaetia - Spirochaetales - Spirochaetaceae - Candidatus Marispirochaeta	0.0250975	0.105216	0.474922	2.0802	0	0.00965288	0.0588826	0.0337851	0.0337851	0.111973	0
Bacteria - Spirochaetes - Spirochaetia - Spirochaetales - Spirochaetaceae - Sediminispirochaeta	0	0.0212363	0	0.0115835	0	0	0.00193058	0	0	0.00193058	0
Bacteria - Spirochaetes - Spirochaetia - Spirochaetales - Spirochaetaceae - uncultured	0	0	0	0	0	0	0.00386115	0	0	0.00772231	0
Bacteria - Synergistetes - Synergistia - Synergistales - Synergistaceae - Acetomicrobium	1.56087	0.562763	3.01749	0.279934	0.953705	2.23561	0.587861	2.475	1.28673	0.6535	0.146724
Bacteria - Synergistetes - Synergistia - Synergistales - Synergistaceae - Aminivibrio	0.00289586	0.00386115	0	0	0	0	0.000965288	0	0	0.000965288	0
Bacteria - Synergistetes - Synergistia - Synergistales - Synergistaceae - Aminobacterium	0	0	0	0	0	0	0	0	0.0888065	0	0
Bacteria - Synergistetes - Synergistia - Synergistales - Synergistaceae - Dethiosulfovibrio	0.000965288	0.0357157	0.796363	0.0173752	0	0	0.0164099	0.00386115	0	0.0115835	0
Bacteria - Synergistetes - Synergistia - Synergistales - Synergistaceae - EBM-39	0.00579173	0.0125487	0	0.0376462	0	0	0.0173752	0.00482644	0	0.0144793	0
Bacteria - Synergistetes - Synergistia - Synergistales - Synergistaceae - JGI-0000079-D21	0.101355	0.139002	0.0482644	0.070466	0	0.0444033	0.0328198	1.40642	1.10526	0.0878412	0
Bacteria - Synergistetes - Synergistia - Synergistales - Synergistaceae - Thermovirga	11.1288	15.212	15.157	11.3199	18.3434	14.6444	12.2408	22.1312	19.5693	9.78127	1.58211
Bacteria - Synergistetes - Synergistia - Synergistales - Synergistaceae - uncultured	0.0839801	0.562763	0.0154446	0.126453	0	0	0.0482644	0.125487	0.0183405	0.0424727	0
Bacteria - TA06 - terrestrial metagenome - Bacteria - TA06 - terrestrial metagenome	0	0.0540561	0	0	0	0	0	0	0	0	0
Bacteria - Thermotogae - Thermotogae - Kosmotogales - Kosmotogaceae - Kosmotoga	1.39291	1.29252	4.76563	3.01846	3.42967	2.51168	1.90934	0.792502	2.88332	1.2404	2.05896
Bacteria - Thermotogae - Thermotogae - Petrotogales - Petrotogaceae - Geotoga	4.43453	0.0492297	0.525117	0.138036	0.199815	0.00193058	0.378393	0.229739	0.195954	0.500985	0
Bacteria - Thermotogae - Thermotogae - Petrotogales - Petrotogaceae - Oceanotoga	0.00193058	0.00289586	0	0	0	0	0	0	0.0115835	0	0
Bacteria - Thermotogae - Thermotogae - Petrotogales - Petrotogaceae - Petrotoga	0.113904	0.00289586	0.00965288	0.0173752	0	0	0.00965288	0.115835	0.177613	0.0579173	0.0868759
Bacteria - Thermotogae - Thermotogae - Petrotogales - Petrotogaceae - SC103	0.186301	0.0173752	0.00386115	0	0	0	0.00386115	0.013514	0	0.00289586	0
Bacteria - Thermotogae - Thermotogae - Thermotogales - Fervidobacteriaceae - Thermosipho	6.26665	1.27515	0.677632	1.98946	2.91421	4.1517	2.90359	0.0241322	0.0849454	0.966254	0.0202711
Bacteria - Thermotogae - Thermotogae - Thermotogales - Thermotogaceae - Pseudothermotoga	0.00482644	0.0222016	0.153481	0.00965288	0.0781883	0	0.00868759	0	0	0.00386115	0.00965288
Bacteria - Verrucomicrobia - Verrucomicrobiae - Opitutales - Puniceicoccaceae - Coraliomargarita	0	0.00193058	0	0.00675702	0	0	0.00193058	0	0	0	0
