# Supplementary material for: Complementary DNA/RNA-Based Profiling: Characterization of Corrosive Microbial Communities and Their Functional Profiles in an Oil Production Facility
Source: Front Microbiol. 2019 Nov 7;10:2587. doi: 10.3389/fmicb.2019.02587 (PMC6853844; doi:10.3389/fmicb.2019.02587)
Supplement: Supplementary file 6 [file Table_6.XLSX]

## Sheet: Table S6
Table S6: Full list of LEfSe significant predicted pathways with sequencing approach, LDA effect size and p values.
KEGG Pathway		Molecule	Effect size	p-value
ko05143	African trypanosomiasis	RNA	2.15388	6.79e-07
ko00520	Amino sugar and nucleotide sugar metabolism	DNA	3.31373	0.000633225
ko00627	Aminobenzoate degradation	DNA	2.63875	8.74e-05
ko03070	Bacterial secretion system	RNA	2.61621	0.0367845
ko00660	C5-Branched dibasic acid metabolism	RNA	2.26057	2.08e-06
ko00625	Chloroalkane and chloroalkene degradation	RNA	2.25832	2.24e-05
ko00460	Cyanoamino acid metabolism	DNA	2.26322	1.78e-06
ko00270	Cysteine and methionine metabolism	DNA	2.73666	1.26e-05
ko03030	DNA replication	DNA	2.09573	0.00111894
ko00983	Drug metabolism - other enzymes	DNA	2.23851	0.000146675
ko00052	Galactose metabolism	DNA	2.64968	2.96e-05
ko00561	Glycerolipid metabolism	DNA	2.52464	4.48e-06
ko00260	Glycine, serine and threonine metabolism	DNA	3.29445	8.16e-06
ko00562	Inositol phosphate metabolism	DNA	2.18975	0.00651006
ko00785	Lipoic acid metabolism	DNA	2.23713	1.1e-06
ko00540	Lipopolysaccharide biosynthesis	RNA	2.85347	0.000309996
ko00300	Lysine biosynthesis	DNA	2.48871	0.00863939
ko00310	Lysine degradation	RNA	2.07941	0.0103854
ko04113	Meiosis - yeast	RNA	2.23576	0.000214146
ko04916	Melanogenesis	DNA	2.88282	3.4e-05
ko00680	Methane metabolism	RNA	3.76038	3.91e-05
ko00633	Nitrotoluene degradation	RNA	2.57911	7.99e-07
ko01054	Nonribosomal peptide structures	DNA	2.30374	0.000394819
ko00511	Other glycan degradation	DNA	2.32732	0.000893577
ko00770	Pantothenate and CoA biosynthesis	DNA	2.5595	0.00293918
ko00040	Pentose and glucuronate interconversions	DNA	2.35204	0.000309996
ko00030	Pentose phosphate pathway	DNA	2.92517	3.85e-06
ko00440	Phosphonate and phosphinate metabolism	RNA	2.01877	0.000188946
ko00196	Photosynthesis - antenna proteins	RNA	2.18016	4.48e-06
ko00860	Porphyrin and chlorophyll metabolism	RNA	3.21021	2.83e-06
ko00640	Propanoate metabolism	DNA	2.29068	0.00125036
ko03060	Protein export	DNA	2.44896	2.08e-06
ko00230	Purine metabolism	DNA	3.1362	0.000563485
ko00240	Pyrimidine metabolism	DNA	3.10396	0.000350011
ko03010	Ribosome	DNA	3.21489	0.000893577
ko03018	RNA degradation	RNA	2.88594	5.21e-06
ko00450	Selenocompound metabolism	DNA	2.34951	0.000129047
ko05322	Systemic lupus erythematosus	DNA	2.2807	0.00536605
ko00130	Ubiquinone and other terpenoid-quinone biosynthesis	RNA	2.57387	0.000146675
ko00290	Valine, leucine and isoleucine biosynthesis	RNA	2.39278	5.21e-06
ko00280	Valine, leucine and isoleucine degradation	DNA	2.46728	0.000563485
ko05111	Vibrio cholerae pathogenic cycle	RNA	2.25364	0.00863939
ko00750	Vitamin B6 metabolism	DNA	2.42296	0.000214146
