# Supplementary material for: Complementary DNA/RNA-Based Profiling: Characterization of Corrosive Microbial Communities and Their Functional Profiles in an Oil Production Facility
Source: Front Microbiol. 2019 Nov 7;10:2587. doi: 10.3389/fmicb.2019.02587 (PMC6853844; doi:10.3389/fmicb.2019.02587)
Supplement: Supplementary file 7 [file Table_7.xlsx]

## Sheet: Table S7
Table S7: Full list of LEfSe significant predicted pathways with source sample, LDA effect size and p values.
KEGG Pathway		Source	Effect size	p-value
ko00330	Arginine and proline metabolism	DP	3.20016	0.00574778
ko00363	Bisphenol degradation	DP	2.13756	0.00153002
ko00625	Chloroalkane and chloroalkene degradation	DP	2.83609	9.29939e-06
ko00480	Glutathione metabolism	DP	2.91243	0.0127056
ko00561	Glycerolipid metabolism	DP	3.05993	0.0291268
ko00340	Histidine metabolism	DP	3.03433	7.41877e-05
ko00300	Lysine biosynthesis	DP	3.45903	0.00365646
ko00670	One carbon pool by folate	DP	2.97581	0.00609512
ko00311	Penicillin and cephalosporin biosynthesis	DP	2.26478	0.00149498
ko00360	Phenylalanine metabolism	DP	3.03494	1.0448e-05
ko00196	Photosynthesis - antenna proteins	DP	2.59897	0.0182749
ko00860	Porphyrin and chlorophyll metabolism	DP	3.71271	7.00848e-06
ko00960	Tropane, piperidine and pyridine alkaloid biosynthesis	DP	2.51898	2.31469e-05
ko00290	Valine, leucine and isoleucine biosynthesis	DP	2.83845	9.28421e-06
ko00780	Biotin metabolism	IW	3.26178	3.2603e-06
ko00660	C5-Branched dibasic acid metabolism	IW	2.47311	2.81067e-05
ko00020	Citrate cycle (TCA cycle)	IW	3.04572	0.00155062
ko00630	Glyoxylate and dicarboxylate metabolism	IW	3.32828	8.81254e-05
ko00562	Inositol phosphate metabolism	IW	2.65977	0.00226941
ko00540	Lipopolysaccharide biosynthesis	IW	3.51152	0.00253159
ko00680	Methane metabolism	IW	4.2151	0.00741876
ko00910	Nitrogen metabolism	IW	3.28656	1.30073e-05
ko00633	Nitrotoluene degradation	IW	2.88496	3.2603e-06
ko00190	Oxidative phosphorylation	IW	3.26562	0.000376225
ko00440	Phosphonate and phosphinate metabolism	IW	2.50268	1.12201e-05
ko00909	Sesquiterpenoid and triterpenoid biosynthesis	IW	2.88073	0.000230748
ko00600	Sphingolipid metabolism	IW	2.50445	1.54556e-05
ko00500	Starch and sucrose metabolism	IW	3.36235	0.000422818
ko00521	Streptomycin biosynthesis	IW	2.95249	0.000989363
ko00643	Styrene degradation	IW	2.55624	0.000655239
ko00280	Valine, leucine and isoleucine degradation	IW	2.75146	3.42614e-05
ko00250	Alanine, aspartate and glutamate metabolism	PW	2.94015	8.56094e-05
ko00791	Atrazine degradation	PW	2.28643	0.00711864
ko00410	beta-Alanine metabolism	PW	2.37281	2.63989e-05
ko00361	Chlorocyclohexane and chlorobenzene degradation	PW	2.09912	2.40262e-05
ko00460	Cyanoamino acid metabolism	PW	2.58626	0.00906749
ko00944	Flavone and flavonol biosynthesis	PW	2.36785	0.00327097
ko00790	Folate biosynthesis	PW	2.2811	0.0184714
ko00260	Glycine, serine and threonine metabolism	PW	3.45383	0.00048258
ko00010	Glycolysis / Gluconeogenesis	PW	3.176	0.00048258
ko00770	Pantothenate and CoA biosynthesis	PW	2.66492	0.00689079
ko00030	Pentose phosphate pathway	PW	3.11974	3.09329e-05
ko00640	Propanoate metabolism	PW	2.78982	0.000320318
ko00230	Purine metabolism	PW	3.12055	0.00241335
ko00900	Terpenoid backbone biosynthesis	PW	2.9034	0.000307954
ko00750	Vitamin B6 metabolism	PW	2.59935	0.00133261
